# Supplementary material for: Crystal Structure of CYP3A4 Complexed with Fluorol Identifies the Substrate Access Channel as a High-Affinity Ligand Binding Site
Source: Int J Mol Sci. 2022 Oct 20;23(20):12591. doi: 10.3390/ijms232012591 (PMC9604483; doi:10.3390/ijms232012591)
Supplement: Supplementary file 1 [file ijms-23-12591-s001.zip]

Archive with 1 entries (1 files):
- ijms-1984511-supplementary.pdf
